# Supplementary material for: Gut and Vagina Microbiota Associated With Estrus Return of Weaning Sows and Its Correlation With the Changes in Serum Metabolites
Source: Front Microbiol. 2021 Aug 19;12:690091. doi: 10.3389/fmicb.2021.690091 (PMC8417050; doi:10.3389/fmicb.2021.690091)
Supplement: Supplementary Table 1 — The OTUs showing differential abundances between normal return and non-return sows in 158 fecal samples. [file Data_Sheet_1.xlsx]

## Sheet: TABLE S1
TABLE S1. The OTUs showing differential abundances between normal return and non-return sows in 158 fecal samples.
OTU ID	Non-return sows Mean (SD)	Normal return sows Mean (SD)	p-value	LDA score
Otu2160_Oscillospira	0.003 (0.003)	0.010 (0.011)	0.001	2.634
Otu462_Sphaerochaeta	0.039 (0.042)	0.081 (0.076)	0.001	2.554
Otu426_Sphaerochaeta	0.017 (0.016)	0.041 (0.037)	0.002	2.582
Otu2312_Mogibacterium	0.090 (0.158)	0.018 (0.025)	0.003	2.855
Otu51_Lactobacillus	1.468 (4.325)	2.754 (5.798)	0.004	3.93
Otu414_Sphaerochaeta	0.026 (0.016)	0.060 (0.053)	0.005	2.465
Otu2942_Coriobacteriaceae	0.154 (0.154)	0.053 (0.061)	0.005	2.815
Otu2512_Lachnospiraceae	0.594 (0.685)	0.211 (0.359)	0.006	3.342
Otu1846_Clostridiales	0.103 (0.081)	0.049 (0.048)	0.006	2.686
Otu2527_Coprococcus	0.196 (0.187)	0.070 (0.129)	0.007	2.878
Otu1723_Lachnospiraceae	0.234 (0.262)	0.119 (0.221)	0.009	2.814
Otu2779_Lachnospiraceae	0.055 (0.072)	0.015 (0.022)	0.009	2.853
Otu2513_Lachnospiraceae	0.514 (0.523)	0.276 (0.372)	0.011	3.115
Otu2742_Ruminococcus	0.034 (0.043)	0.016 (0.020)	0.011	2.504
Otu1938_Lachnospiraceae	0.671 (0.805)	0.336 (0.676)	0.013	3.271
Otu89_Streptococcus_luteciae	2.448 (4.578)	0.664 (1.662)	0.014	4.006
Otu2000_Clostridiales	0.067 (0.066)	0.032 (0.040)	0.016	2.618
Otu2112_Lachnospiraceae	0.043 (0.030)	0.027 (0.025)	0.016	2.436
Otu2546_Dorea	0.118 (0.123)	0.048 (0.054)	0.018	2.828
Otu417_Erysipelotrichaceae	0.038 (0.027)	0.025 (0.037)	0.018	2.418
Otu2526_Clostridium_butyricum	0.172 (0.170)	0.075 (0.101)	0.018	2.799
Otu2696_Lachnospiraceae	0.081 (0.067)	0.049 (0.063)	0.019	2.67
Otu2186_Ruminococcaceae	0.012 (0.013)	0.024 (0.023)	0.022	2.405
Otu2032_Oscillospira	0.077 (0.043)	0.134 (0.099)	0.022	2.618
Otu2579_Ruminococcus	0.059 (0.099)	0.026 (0.041)	0.023	2.619
Otu1640_Clostridiales	0.080 (0.075)	0.035 (0.034)	0.023	2.628
Otu2947_Mogibacteriaceae	0.639 (0.674)	0.217 (0.333)	0.025	3.38
Otu2962_Clostridiales	0.090 (0.057)	0.061 (0.056)	0.026	2.456
Otu2738_Clostridiales	0.017 (0.016)	0.010 (0.015)	0.028	2.658
Otu2943_Mogibacteriaceae	0.057 (0.051)	0.031 (0.044)	0.028	2.534
Otu437_Sphaerochaeta	0.025 (0.020)	0.049 (0.045)	0.03	2.476
Otu1902_Roseburia	0.034 (0.022)	0.025 (0.034)	0.031	2.425
Otu2074_Lachnospiraceae	0.031 (0.015)	0.025 (0.025)	0.032	2.552
Otu2629_Lachnospiraceae	1.594 (1.702)	0.805 (1.022)	0.033	3.654
Otu2030_Clostridiales	0.492 (0.443)	0.278 (0.263)	0.034	3.103
Otu911_Bacteroidales	0.004 (0.005)	0.012 (0.017)	0.034	2.523
Otu1649_Christensenellaceae	0.013 (0.010)	0.027 (0.029)	0.035	2.366
Otu2760_Lachnospiraceae	0.364 (0.377)	0.193 (0.238)	0.036	3.034
Otu141_RF39	0.040 (0.081)	0.076 (0.128)	0.037	2.445
Otu566_Paludibacter	0.045 (0.025)	0.039 (0.063)	0.038	2.171
Otu2743_Clostridium	0.317 (0.442)	0.099 (0.135)	0.038	3.11
Otu2689_Clostridiales	0.038 (0.048)	0.017 (0.019)	0.04	2.8
Otu1732_Ruminococcaceae	0.020 (0.021)	0.038 (0.035)	0.041	2.358
Otu2615_Lachnospiraceae	0.042 (0.042)	0.027 (0.033)	0.041	2.421
Otu540_RF16	0.047 (0.037)	0.145 (0.270)	0.042	2.737
Otu2976_Clostridiales	0.025 (0.020)	0.015 (0.014)	0.042	2.711
Otu2959_Coriobacteriaceae	0.055 (0.058)	0.023 (0.029)	0.043	2.679
Otu1079_S24-7	0.907 (1.191)	2.447 (4.079)	0.044	3.896
Otu1639_Ruminococcaceae	0.026 (0.028)	0.018 (0.029)	0.044	2.339
Otu1683_Ruminococcaceae	0.025 (0.029)	0.017 (0.026)	0.045	2.211
Otu1736_Christensenellaceae	0.006 (0.006)	0.011 (0.010)	0.046	2.653
Otu2768_Lachnospiraceae	0.030 (0.021)	0.023 (0.028)	0.047	2.486
Otu1596_Christensenellaceae	0.793 (0.846)	0.446 (0.797)	0.047	3.345
Otu575_Bacteroidales	0.009 (0.008)	0.022 (0.031)	0.049	2.283
Otu2694_Clostridiales	0.406 (0.426)	0.224 (0.280)	0.05	3.045

## Sheet: TABLE S2
TABLE S2.The OTUs clustered into co-abundance groups (CAGs) by SparCC Algorithm.
OTUs	CAG
Otu1110_S24.7	1
Otu1149_Bacteroidales	1
Otu1191_Bacteroidales	1
Otu1496_Bacteroidales	1
Otu1584_Clostridiales	1
Otu1682_R4.45B	1
Otu171_RFP12	1
Otu1766_Ruminococcaceae	1
Otu1815_Christensenellaceae	1
Otu1893_Clostridiales	1
Otu2000_Clostridiales	1
Otu2074_Lachnospiraceae	1
Otu2087_Oscillospira	1
Otu2090_Ruminococcaceae	1
Otu2098_Epulopiscium	1
Otu2289_Clostridiales	1
Otu2513_Lachnospiraceae	1
Otu2551_Lachnospiraceae	1
Otu27_Treponema	1
Otu2911_Clostridiales	1
Otu423_Erysipelotrichaceae	1
Otu482_Bacteroidales	1
Otu523_Bacteroidales	1
Otu542_RF16	1
Otu599_Prevotella	1
Otu660_Prevotella	1
Otu870_Bacteroidales	1
Otu1096_S24.7	2
Otu138_RF39	2
Otu156_RF39	2
Otu1593_Clostridiales	2
Otu1625_Ruminococcaceae	2
Otu1706_Oscillospira	2
Otu1720_Clostridiales	2
Otu1827_Christensenellaceae	2
Otu1832_Oscillospira	2
Otu1974_Ruminococcaceae	2
Otu2064_Lachnospiraceae	2
Otu2071_Oscillospira	2
Otu2112_Lachnospiraceae	2
Otu2307_Clostridiales	2
Otu2340_Clostridiales	2
Otu2544_Lachnospiraceae	2
Otu2561_Lachnospiraceae	2
Otu2936_Mogibacteriaceae	2
Otu2947_Mogibacteriaceae	2
Otu2967_SMB53	2
Otu413_L7A_E11	2
Otu417_Erysipelotrichaceae	2
Otu514_Bacteroidales	2
Otu531_Bacteroidetes	2
Otu553_Prevotella	2
Otu1075_RF16	3
Otu1090_Bacteroidales	3
Otu122_RF39	3
Otu132_Weissella	3
Otu1645_Ruminococcaceae	3
Otu1650_Ruminococcaceae	3
Otu1888_Ruminococcaceae	3
Otu2036_Clostridiales	3
Otu2046_Oscillospira	3
Otu2053_Ruminococcaceae	3
Otu22_Treponema	3
Otu2329_Ruminococcaceae	3
Otu2344_Clostridiales	3
Otu2371_Clostridiales	3
Otu2520_Ruminococcus	3
Otu2546_Dorea	3
Otu2575_Ruminococcus	3
Otu2625_Lachnospiraceae	3
Otu2976_Clostridiales	3
Otu34_Escherichia_coli	3
Otu480_Prevotella	3
Otu549_Bacteroidales	3
Otu767_Bacteroidales	3
Otu1098_Bulleidia_p.1630.c5	4
Otu112_Treponema	4
Otu1210_p.2534.18B5	4
Otu123_RF39	4
Otu127_Treponema	4
Otu155_Treponema	4
Otu1600_Ruminococcaceae	4
Otu1742_Oscillospira	4
Otu1934_Christensenellaceae	4
Otu2094_Oscillospira	4
Otu2416_Clostridium	4
Otu2460_Ruminococcaceae	4
Otu2534_Lachnospiraceae	4
Otu2552_Ruminococcaceae	4
Otu2558_Clostridiales	4
Otu2597_Ruminococcaceae	4
Otu2631_Lachnospiraceae	4
Otu2742_Ruminococcus	4
Otu426_Sphaerochaeta	4
Otu48_Treponema	4
Otu551_Parabacteroides	4
Otu567_Parabacteroides	4
Otu907_Bacteroidales	4
Otu1091_S24.7	5
Otu1227_Bacteroidales	5
Otu1685_Clostridiales	5
Otu1728_Christensenellaceae	5
Otu1784_Clostridiales	5
Otu203_RF39	5
Otu2070_Oscillospira	5
Otu2304_Clostridiales	5
Otu2336_Mogibacteriaceae	5
Otu2394_Clostridium	5
Otu2430_Ruminococcus	5
Otu2508_Lachnospiraceae	5
Otu2524_Lachnospiraceae	5
Otu2589_Ruminococcus_gnavus	5
Otu2603_Lachnospiraceae	5
Otu2629_Lachnospiraceae	5
Otu2694_Clostridiales	5
Otu2760_Lachnospiraceae	5
Otu2777_Lachnospiraceae	5
Otu2869_Lachnospiraceae	5
Otu414_Sphaerochaeta	5
Otu513_Bacteroides_plebeius	5
Otu623_Prevotella_stercorea	5
Otu1087_S24.7	6
Otu1147_p.2534.18B5	6
Otu12_Treponema	6
Otu1554_Corynebacterium_variabile	6
Otu1560_Anaeroplasma	6
Otu1623_Ruminococcaceae	6
Otu1649_Christensenellaceae	6
Otu2027_Clostridiales	6
Otu2045_F16	6
Otu2049_Oscillospira	6
Otu2302_Clostridiales	6
Otu2306_Ruminococcaceae	6
Otu2543_Lachnospiraceae	6
Otu2566_Clostridiales	6
Otu2636_Clostridiales	6
Otu2643_Ruminococcaceae	6
Otu2689_Clostridiales	6
Otu2768_Lachnospiraceae	6
Otu559_Prevotellaceae	6
Otu642_Prevotella	6
Otu656_Prevotella	6
Otu9_Treponema	6
Otu1095_Bacteroidales	7
Otu116_RF39	7
Otu1564_Corynebacterium	7
Otu1609_Christensenellaceae	7
Otu1632_Ruminococcaceae	7
Otu1754_Clostridiales	7
Otu1938_Lachnospiraceae	7
Otu2333_Clostridiales	7
Otu2355_Oscillospira	7
Otu2393_Clostridium_perfringens	7
Otu2428_Ruminococcus_flavefaciens	7
Otu2512_Lachnospiraceae	7
Otu2577_Ruminococcus_gnavus	7
Otu2855_Clostridiales	7
Otu37_Dehalobacterium	7
Otu552_Prevotella_copri	7
Otu647_Bacteroidales	7
Otu699_Prevotellaceae	7
Otu714_Prevotella	7
Otu89_Streptococcus_luteciae	7
Otu91_Treponema	7
Otu1242_Bacteroidales	8
Otu1618_Ruminococcaceae	8
Otu1646_Christensenellaceae	8
Otu1768_Ruminococcaceae	8
Otu1865_Ruminococcaceae	8
Otu2030_Clostridiales	8
Otu2131_Ruminococcus	8
Otu2186_Ruminococcaceae	8
Otu2292_Collinsella	8
Otu2327_Ruminococcaceae	8
Otu2437_Oscillospira	8
Otu2549_Helicobacteraceae	8
Otu2579_Ruminococcus	8
Otu2948_Mogibacteriaceae	8
Otu2985_Ruminococcaceae	8
Otu445_Anaerovibrio	8
Otu516_Bacteroides	8
Otu518_Bacteroidales	8
Otu560_Prevotella	8
Otu593_Prevotella	8
Otu829_Bacteroidales	8
Otu108_RF39	9
Otu1083_S24.7	9
Otu1088_CF231	9
Otu1094_CF231	9
Otu1117_p.2534.18B5	9
Otu1315_Bacteroidales	9
Otu150_Lactobacillus_reuteri	9
Otu1542_Fibrobacter	9
Otu1788_Clostridiales	9
Otu188_Treponema	9
Otu2034_Ruminococcaceae	9
Otu2080_Ruminococcaceae	9
Otu2242_Oscillospira	9
Otu2324_Ruminococcaceae	9
Otu45_Dehalobacteriaceae	9
Otu51_Lactobacillus	9
Otu527_Bacteroidales	9
Otu540_RF16	9
Otu659_Prevotella	9
Otu109_RF39	10
Otu110_Turicibacter	10
Otu1101_CF231	10
Otu118_RF39	10
Otu1735_Christensenellaceae	10
Otu2032_Oscillospira	10
Otu2250_Clostridiales	10
Otu2348_Ruminococcaceae	10
Otu2651_Ruminococcus	10
Otu2671_Lachnospiraceae	10
Otu2704_Mogibacteriaceae	10
Otu39_Treponema	10
Otu425_p.75.a5	10
Otu462_Sphaerochaeta	10
Otu467_Asteroleplasma_anaerobium	10
Otu500_Prevotella	10
Otu581_Prevotella	10
Otu67_Dehalobacterium	10
Otu1082_S24.7	11
Otu135_Treponema	11
Otu1481_S24.7	11
Otu1624_Oscillospira	11
Otu1678_Ruminococcaceae	11
Otu1774_Ruminococcaceae	11
Otu1868_Oscillospira	11
Otu2047_Succinivibrio	11
Otu2115_Lachnospiraceae	11
Otu2517_Lachnospiraceae	11
Otu2542_Coprococcus	11
Otu2698_Ruminococcaceae	11
Otu2738_Clostridiales	11
Otu2831_Lachnospiraceae	11
Otu2935_Peptostreptococcaceae	11
Otu684_Prevotella	11
Otu7_Treponema	11
Otu977_Prevotella	11
Otu1156_YRC22	12
Otu1215_p.2534.18B5	12
Otu1349_S24.7	12
Otu142_RF39	12
Otu1485_S24.7	12
Otu153_RF39	12
Otu1550_Thermus	12
Otu173_Enterococcaceae	12
Otu18_Treponema	12
Otu2102_Oscillospira	12
Otu2570_Lachnospiraceae	12
Otu2573_Ruminococcaceae	12
Otu2582_Clostridiales	12
Otu2592_Lachnospiraceae	12
Otu2601_Ruminococcaceae	12
Otu2602_Blautia	12
Otu2946_Mogibacteriaceae	12
Otu1176_S24.7	13
Otu1722_Clostridiales	13
Otu1834_Ruminococcaceae	13
Otu2039_Oscillospira	13
Otu2042_Oscillospira	13
Otu2151_Oscillospira	13
Otu2286_Ruminococcaceae	13
Otu2287_Clostridiales	13
Otu2516_Ruminococcaceae	13
Otu2535_Ruminococcaceae	13
Otu2660_Coprococcus_catus	13
Otu2725_Lachnospiraceae	13
Otu2949_Mogibacteriaceae	13
Otu360_Treponema	13
Otu488_Prevotella	13
Otu566_Paludibacter	13
Otu702_Parabacteroides	13
Otu1079_S24.7	14
Otu1318_p.2534.18B5	14
Otu159_Treponema	14
Otu1626_Ruminococcaceae	14
Otu1671_Clostridiales	14
Otu1752_Ruminococcaceae	14
Otu1755_Ruminococcaceae	14
Otu1803_Ruminococcaceae	14
Otu2037_Clostridiales	14
Otu2078_Oscillospira	14
Otu21_Treponema	14
Otu465_RFN20	14
Otu473_Paraprevotellaceae	14
Otu524_Bacteroidales	14
Otu557_S24.7	14
Otu582_Bacteroidales	14
Otu585_Paraprevotellaceae	14
Otu1100_Prevotella	15
Otu133_RFP12	15
Otu1587_Clostridiales	15
Otu162_Treponema	15
Otu2031_Ruminococcaceae	15
Otu2033_Oscillospira	15
Otu2050_Clostridiales	15
Otu2052_Oscillospira	15
Otu2055_Oscillospira	15
Otu2079_Ruminococcaceae	15
Otu2312_Mogibacterium	15
Otu2514_Ruminococcaceae	15
Otu2585_Dorea	15
Otu52_Treponema	15
Otu547_Bacteroidetes	15
Otu574_Bacteroidales	15
Otu575_Bacteroidales	15
Otu1114_p.2534.18B5	16
Otu126_RF39	16
Otu1598_Ruminococcaceae	16
Otu1715_Ruminococcaceae	16
Otu1723_Lachnospiraceae	16
Otu1802_Clostridiales	16
Otu2025_Ruminococcaceae	16
Otu2066_Mogibacteriaceae	16
Otu2206_Ruminococcaceae	16
Otu2471_Campylobacter	16
Otu2557_Clostridiaceae	16
Otu2613_Lachnospiraceae	16
Otu29_Dehalobacterium	16
Otu476_Prevotella	16
Otu530_Parabacteroides	16
Otu746_Parabacteroides	16
Otu840_Prevotella	16
Otu10_Treponema	17
Otu1076_Bacteroidales	17
Otu119_Treponema	17
Otu1578_Christensenellaceae	17
Otu1603_Ruminococcaceae	17
Otu2_GMD14H09	17
Otu2298_Ruminococcaceae	17
Otu2482_Lachnospiraceae	17
Otu2746_Ruminococcaceae	17
Otu28_Treponema	17
Otu2845_Clostridiales	17
Otu2942_Coriobacteriaceae	17
Otu3025_Meiothermus	17
Otu437_Sphaerochaeta	17
Otu449_p.75.a5	17
Otu532_Prevotella	17
Otu819_Prevotella	17
Otu1085_YRC22	18
Otu11_Treponema	18
Otu1620_Ruminococcaceae	18
Otu17_Treponema	18
Otu1721_Ruminococcaceae	18
Otu1857_Ruminococcaceae	18
Otu1863_Ruminococcaceae	18
Otu1956_Ruminococcaceae	18
Otu2525_Ruminococcus	18
Otu2555_Lachnospiraceae	18
Otu2569_Christensenellaceae	18
Otu4_Treponema	18
Otu520_Bacteroidales	18
Otu538_Bacteroidales	18
Otu589_Bacteroidales	18
Otu685_p.2534.18B5	18
Otu1074_Bacteroidales	19
Otu1640_Clostridiales	19
Otu1707_Ruminococcaceae	19
Otu1762_Ruminococcaceae	19
Otu1927_Ruminococcaceae	19
Otu2083_Ruminococcaceae	19
Otu2291_Clostridiales	19
Otu2526_Clostridium_butyricum	19
Otu2537_Clostridiales	19
Otu2541_Ruminococcaceae	19
Otu2554_Ruminococcaceae	19
Otu2696_Lachnospiraceae	19
Otu2940_Coriobacteriaceae	19
Otu419_Clostridia	19
Otu598_Paraprevotellaceae	19
Otu625_S24.7	19
Otu149_RF39	20
Otu1556_Anaeroplasma	20
Otu1608_Christensenellaceae	20
Otu1616_Clostridiales	20
Otu1647_Oscillospira	20
Otu1732_Ruminococcaceae	20
Otu1936_Clostridiales	20
Otu2073_Oscillospira	20
Otu2386_Roseburia	20
Otu25_Treponema	20
Otu2604_Lachnospiraceae	20
Otu2622_Ruminococcaceae	20
Otu2759_Clostridiales	20
Otu3000_Ruminococcaceae	20
Otu472_Prevotella	20
Otu1224_Bacteroidales	21
Otu1654_Clostridiales	21
Otu1698_Ruminococcaceae	21
Otu1810_Ruminococcaceae	21
Otu1846_Clostridiales	21
Otu2013_Christensenellaceae	21
Otu2099_Oscillospira	21
Otu2108_Oscillospira	21
Otu2310_Clostridiales	21
Otu2342_Slackia	21
Otu2578_Lachnospiraceae	21
Otu427_Anaerovibrio	21
Otu431_Sphaerochaeta	21
Otu911_Bacteroidales	21
Otu98_Treponema	21
Otu107_Treponema	22
Otu1123_Bacteroidales	22
Otu1130_Bacteroidales	22
Otu130_Treponema	22
Otu1549_Akkermansia	22
Otu1596_Christensenellaceae	22
Otu1602_Ruminococcaceae	22
Otu1658_Clostridiales	22
Otu2952_Ruminococcaceae	22
Otu2991_SMB53	22
Otu477_Prevotella	22
Otu535_Bacteroidales	22
Otu609_Prevotella	22
Otu683_Prevotella	22
Otu148_Treponema	23
Otu1605_Ruminococcaceae	23
Otu1610_Lachnospiraceae	23
Otu168_Treponema	23
Otu1701_Bacteria	23
Otu178_RF39	23
Otu2043_Ruminococcaceae	23
Otu2374_Lachnospiraceae	23
Otu26_Treponema	23
Otu2653_Ruminococcus	23
Otu31_Treponema	23
Otu507_Bacteroidales	23
Otu544_Prevotella	23
Otu671_Prevotella	23
Otu1059_Bacteroidales	24
Otu1073_Bacteroidales	24
Otu1607_Ruminococcaceae	24
Otu1622_Ruminococcaceae	24
Otu1638_Christensenellaceae	24
Otu1902_Roseburia	24
Otu198_Treponema	24
Otu2466_Clostridiaceae	24
Otu2657_Roseburia	24
Otu2743_Clostridium	24
Otu2796_SMB53	24
Otu2926_Lachnospiraceae	24
Otu548_BS11	24
Otu892_Prevotella	24
Otu1092_Bacteroidales	25
Otu120_Peptococcus	25
Otu124_Phascolarctobacterium	25
Otu1628_Clostridiales	25
Otu1639_Ruminococcaceae	25
Otu2051_Butyricicoccus_pullicaecorum	25
Otu2358_Dorea	25
Otu2692_Ruminococcaceae	25
Otu2937_Coriobacteriaceae	25
Otu2956_Mogibacteriaceae	25
Otu35_Treponema	25
Otu565_Bacteroidales	25
Otu704_Bacteroides	25
Otu1084_Bacteroidales	26
Otu144_Desulfovibrio	26
Otu1577_Clostridiales	26
Otu1680_Ruminococcaceae	26
Otu1703_Clostridium	26
Otu2172_Oscillospira	26
Otu2533_Lachnospiraceae	26
Otu2568_Coriobacteriaceae	26
Otu2954_Ruminococcaceae	26
Otu2961_Clostridiales	26
Otu556_Bacteroides	26
Otu618_Parabacteroides	26
Otu81_Treponema	26
Otu1_Treponema	27
Otu1086_S24.7	27
Otu16_Treponema	27
Otu1665_Pseudobutyrivibrio	27
Otu1683_Ruminococcaceae	27
Otu1793_Ruminococcaceae	27
Otu2076_Oscillospira	27
Otu2331_Campylobacter	27
Otu2562_Lachnospiraceae	27
Otu597_Parabacteroides	27
Otu744_Bacteroidales	27
Otu917_YRC22	27
Otu113_Treponema	28
Otu1580_Ruminococcaceae	28
Otu1633_Ruminococcaceae	28
Otu2316_YS2	28
Otu2536_Lachnospiraceae	28
Otu2540_Lachnospiraceae	28
Otu2572_Adlercreutzia	28
Otu2710_Lachnospiraceae	28
Otu2958_Mogibacteriaceae	28
Otu2959_Coriobacteriaceae	28
Otu2962_Clostridiales	28
Otu536_Prevotella	28
Otu151_Treponema	29
Otu1597_Ruminococcaceae	29
Otu1652_Christensenellaceae	29
Otu2029_Oscillospira	29
Otu2532_Ruminococcus	29
Otu2548_Lachnospira	29
Otu2615_Lachnospiraceae	29
Otu2619_Lachnospiraceae	29
Otu416_p.75.a5	29
Otu543_Prevotella	29
Otu558_Bacteroidales	29
Otu1595_Christensenellaceae	30
Otu1599_Ruminococcaceae	30
Otu1643_Ruminococcaceae	30
Otu2038_Oscillospira	30
Otu2084_Oscillospira	30
Otu2515_Coprococcus	30
Otu2527_Coprococcus	30
Otu2779_Lachnospiraceae	30
Otu501_Parabacteroides	30
Otu533_Bacteroidales	30

## Sheet: TABLE S3
TABLE S3. Differential KEGG pathways of fecal and vaginal microbiome between normal return and non-return sows.
Sample	Kegg Pathway Level 1	Kegg Pathway Level 2	Kegg Pathway Level 3	Group	LDA Score(log 10)	p_value
Fecal Sample	Metabolism	Lipid metabolism	alpha-Linolenic acid metabolism	non-return	1.628	0.018
	Metabolism	Biosynthesis of other secondary metabolites	Caffeine metabolism	non-return	1.75	0.001
	Human Diseases	Infectious disease: parasitic	African trypanosomiasis	non-return	1.289	0.003
	Metabolism	Carbohydrate metabolism	Butanoate metabolism	non-return	2.454	0.029
	Genetic Information Processing	Folding, sorting and degradation	Proteasome	non-return	1.605	0.017
	Metabolism	Amino acid metabolism	Lysine biosynthesis	non-return	2.685	0.018
	Human Diseases	Cancer: specific types	Renal cell carcinoma	non-return	1.436	0.019
	Metabolism	Global and overview maps	Fatty acid metabolism	non-return	2.355	0.047
	Metabolism	Xenobiotics biodegradation and metabolism	Caprolactam degradation	non-return	1.797	0.023
	Metabolism	Lipid metabolism	Steroid biosynthesis	non-return	1.358	0.012
	Metabolism	Xenobiotics biodegradation and metabolism	Fluorobenzoate degradation	non-return	1.458	0.05
	Metabolism	Lipid metabolism	Synthesis and degradation of ketone bodies	non-return	1.957	0.014
	Human Diseases	Infectious disease: parasitic	Chagas disease (American trypanosomiasis)	non-return	1.528	0
	Metabolism	Amino acid metabolism	Valine, leucine and isoleucine biosynthesis	non-return	2.335	0.035
	Metabolism	Energy metabolism	Oxidative phosphorylation	non-return	2.922	0.034
	Genetic Information Processing	Folding, sorting and degradation	Ubiquitin system	non-return	1.503	0.028
	Metabolism	Glycan biosynthesis and metabolism	Glycosphingolipid biosynthesis - lacto and neolacto series	non-return	1.669	0.001
	Metabolism	Metabolism of cofactors and vitamins	Porphyrin and chlorophyll metabolism	non-return	3.013	0.035
	Metabolism	Neurodegenerative disease	Parkinson's disease	non-return	1.723	0.001
	Metabolism	Carbohydrate metabolism	Pentose and glucuronate interconversions	normal return	2.676	0.021
	Organismal Systems	Circulatory system	Cardiac muscle contraction	non-return	1.526	0.02
	Metabolism	Amino acid metabolism	Lysine degradation	non-return	2.254	0.027
	Organismal Systems	Excretory system	Aldosterone-regulated sodium reabsorption	non-return	1.755	0.048
Vagina Sample	Metabolism	Amino acid metabolism	Glycine, serine and threonine metabolism	normal return	2.698	0.005
	Metabolism	Carbohydrate metabolism	C5-Branched dibasic acid metabolism	normal return	2.448	0.007
	Metabolism	Glycan biosynthesis and metabolism	Lipopolysaccharide biosynthesis	normal return	2.775	0.009
	Environmental Information Processing	Signaling Molecules and Interaction	Ion channels	non-return	2.199	0.015
	Metabolism	Xenobiotics biodegradation and metabolism	Dioxin degradation	non-return	2.262	0.017
	Organismal Systems	Endocrine system	Adipocytokine signaling pathway	normal return	2.359	0.017
	Environmental Information Processing	Membrane transport	Phosphotransferase system (PTS)	non-return	3.084	0.018
	Genetic Information Processing	Transcription	Transcription factors	non-return	3.041	0.018
	Metabolism	Metabolism of cofactors and vitamins	Pantothenate and CoA biosynthesis	normal return	2.486	0.02
	Metabolism	Glycan biosynthesis and metabolism	Glycosphingolipid biosynthesis - ganglio series	normal return	2.257	0.025
	Metabolism	Glycan biosynthesis and metabolism	Glycosphingolipid biosynthesis - globo series	normal return	2.386	0.025
	Cellular Processes	Transport and catabolism	Lysosome	normal return	2.474	0.025
	Organismal Systems	Immune system	NOD-like receptor signaling pathway	normal return	2.343	0.025
	Metabolism	Metabolism of Cofactors and Vitamins	Biotin metabolism	normal return	2.275	0.026
	Environmental Information Processing	Signaling Molecules and Interaction	Bacterial toxins	non-return	2.25	0.028
	Metabolism	Glycan biosynthesis and metabolism	Other glycan degradation	normal return	2.561	0.043
	Metabolism	Lipid metabolism	Primary bile acid biosynthesis	non-return	2.094	0.043
	Human Diseases	Infectious disease: bacterial	Staphylococcus aureus infection	non-return	2.342	0.045
	Metabolism	Lipid metabolism	Glycerolipid metabolism	non-return	2.321	0.046

## Sheet: TABLE S4
TABLE S4. Differential serum metabolites between normal return and non-return sows*.
Retention time (RT)–m/z	Non-return sows Mean (SD)	Normal return sows Mean (SD)	p-value	HMDB	Putative compound	Chemical Taxonomy (Class)	Chemical Taxonomy (Sub Class)
9.64_417.1341m/z	0.348 (0.057)	-0.298 (1.332)	0.001	HMDB35186	Artonin E	Flavonoids	Flavones
				HMDB30108	Cudraflavone A	Flavonoids	Pyranoflavonoids
				HMDB30687	Cyclomorusin	Flavonoids	Pyranoflavonoids
0.84_379.0830m/z	-0.557 (1.294)	0.478 (0.165)	0.005	HMDB33623	Zearalenone 4-sulfate	Macrolides and analogues	Zearalenones
6.65_455.3159m/z	0.750 (1.071)	-0.643 (0.029)	0.005	HMDB35221	(3beta,17alpha,23S)-17,23-Epoxy-3,28,29-trihydroxy-27-norlanost-8-en-24-one	Prenol lipids	Diterpenoids
				HMDB35144	(3beta,17alpha,23S,24S)-17,23-Epoxy-3,24,29-trihydroxy-27-norlanost-8-en-15-one	Prenol lipids	Triterpenoids
0.84_377.0856m/z	-0.670 (0.997)	0.574 (0.581)	0.008	HMDB14717	Carbenicillin	Carboxylic acids and derivatives	Amino acids, peptides, and analogues
10.41_295.2259m/z	0.442 (0.045)	-0.379 (1.279)	0.008	HMDB31679	(9xi,10xi,12xi)-9,10-Dihydroxy-12-octadecenoic acid	Fatty Acyls	Fatty acids and conjugates
				HMDB04704	9,10-DHOME	Fatty Acyls	Fatty acids and conjugates
				HMDB04705	12,13-DHOME	Fatty Acyls	Fatty acids and conjugates
				HMDB00782	Octadecanedioic acid	Fatty Acyls	Fatty acids and conjugates
3.69_351.0693m/z	0.601 (0.805)	-0.515 (0.888)	0.014	HMDB41749	Isoferuloyl C1-glucuronide	Cinnamic acids and derivatives	Hydroxycinnamic acids and derivatives
				HMDB41747	Isoferulic acid 3-O-glucuronide	Organooxygen compounds	Carbohydrates and carbohydrate conjugates
				HMDB41734	Feruloyl C1-glucuronide	Isoflavonoids	Isoflavonoid O-glycosides
				HMDB41733	Ferulic acid 4-O-glucuronide	Organooxygen compounds	Carbohydrates and carbohydrate conjugates
				HMDB29383	Chlorogenoquinone	Organooxygen compounds	Alcohols and polyols
9.34_307.2276m/z	0.545 (0.039)	-0.467 (1.203)	0.014	HMDB31006	1-Acetoxy-2-hydroxy-16-heptadecen-4-one	Fatty Acyls	Fatty alcohols
				HMDB31049	Avocadyne 4-acetate	Fatty Acyls	Fatty alcohols
				HMDB31047	Avocadyne 2-acetate	Fatty Acyls	Fatty alcohols
				HMDB31048	Avocadyne 1-acetate	Fatty Acyls	Fatty alcohols
				HMDB31091	3-Methyl-5-pentyl-2-furannonanoic acid	Fatty Acyls	Fatty acids and conjugates
				HMDB30960	Obtusilactone A	Tetrahydrofurans	Not Available
				HMDB31379	Annosquamosin B	Prenol lipids	Diterpenoids
0.90_341.1082m/z	-0.644 (1.213)	0.552 (0.063)	0.014	HMDB14719	Lactulose	Organooxygen compounds	Carbohydrates and carbohydrate conjugates
				HMDB00186	Alpha-Lactose	Organooxygen compounds	Carbohydrates and carbohydrate conjugates
				HMDB00258	Sucrose	Organooxygen compounds	Carbohydrates and carbohydrate conjugates
13.05_208.0277m/z	-0.625 (1.112)	0.536 (0.494)	0.014	HMDB06794	5-(2'-Carboxyethyl)-4,6-Dihydroxypicolinate	Pyridines and derivatives	Hydropyridines
0.88_632.2033m/z	-0.877 (0.822)	0.752 (0.088)	0.022	HMDB00825	3'-Sialyllactose	Organooxygen compounds	Carbohydrates and carbohydrate conjugates
				HMDB06569	6'-Sialyllactose	Organooxygen compounds	Carbohydrates and carbohydrate conjugates
8.78_257.2267m/z	-0.578 (0.785)	0.495 (0.931)	0.022	HMDB05830	5a-Androstan-3b-ol	Steroids and steroid derivatives	Androstane steroids
4.49_407.2069m/z	0.716 (0.786)	-0.613 (0.730)	0.022	HMDB36011	Cinnzeylanine	Prenol lipids	Diterpenoids
				HMDB36864	Anhydrocinnzeylanine	Prenol lipids	Terpene lactones
				HMDB36836	Cascarillin	Prenol lipids	Diterpenoids
3.76_231.0776m/z	0.584 (0.795)	-0.501 (0.916)	0.022	HMDB14917	Nalidixic Acid	Diazanaphthalenes	Naphthyridines
				HMDB15305	Phenobarbital	Diazines	Pyrimidines and pyrimidine derivatives
5.46_359.1894m/z	0.321 (0.069)	-0.275 (1.343)	0.022	HMDB14998	Prednisolone	Steroids and steroid derivatives	Hydroxysteroids
				HMDB00037	Aldosterone	Steroids and steroid derivatives	Hydroxysteroids
				HMDB02802	Cortisone	Steroids and steroid derivatives	Hydroxysteroids
				HMDB35813	7-Methylrosmanol	Prenol lipids	Terpene lactones
11.38_209.0140m/z	-0.581 (1.135)	0.498 (0.547)	0.022	HMDB33058	1-(Methylsulfinyl)propyl 1-propenyl disulfide	Sulfoxides	Not Available
				HMDB33059	1-(Methylsulfinyl)propyl 2-propenyl disulfide	Sulfoxides	Not Available
				HMDB33076	Methyl 1-(2-propenylsulfinyl)propyl disulfide	Sulfoxides	Not Available
				HMDB33077	Methyl 1-(1-propenylsulfinyl)propyl disulfide	Sulfoxides	Not Available
0.83_131.0826m/z	-0.371 (0.301)	0.318 (1.292)	0.035	HMDB32455	L-Ornithine monochlorohydrate/ornithine	Carboxylic acids and derivatives	Not Available
				HMDB00214	Ornithine	Carboxylic acids and derivatives	Amino acids, peptides, and analogues
				HMDB03374	D-Ornithine	Carboxylic acids and derivatives	Amino acids, peptides, and analogues
4.91_183.1386m/z	-0.364 (1.448)	0.312 (0.091)	0.035	HMDB32443	3-Hydroxynonyl acetate	Fatty Acyls	Fatty alcohol esters
				HMDB32396	Methyl 2-decenoate	Fatty Acyls	Fatty alcohol esters
				HMDB32534	trans-2-Hexenyl 2-methylbutyrate	Fatty Acyls	Fatty alcohol esters
9.85_327.1887m/z	-0.736 (0.758)	0.631 (0.717)	0.001	HMDB14484	Metixene	Benzothiopyrans	1-benzothiopyrans
12.32_364.2880m/z	0.498 (0.115)	-0.427 (1.236)	0.005	HMDB13630	20-HETE ethanolamide	Organonitrogen compounds	Amines
				HMDB05085	Leukotriene B4 dimethylamide	Fatty Acyls	Fatty amides
9.21_241.0928m/z	0.499 (0.226)	-0.427 (1.223)	0.008	HMDB02649	Erythrose	Organooxygen compounds	Carbohydrates and carbohydrate conjugates
				HMDB02601	A,b-Dihydroxyisobutyric acid	Hydroxy acids and derivatives	Beta hydroxy acids and derivatives
				HMDB00337	(S)-3,4-Dihydroxybutyric acid	Hydroxy acids and derivatives	Beta hydroxy acids and derivatives
6.27_206.0940m/z	0.729 (0.664)	-0.625 (0.803)	0.014	HMDB38633	(-)-3-Cyanomethyl-3-hydroxy-1H-indol-2(3H)-one	Indoles and derivatives	Indolines
3.41_289.1694m/z	0.605 (0.869)	-0.518 (0.832)	0.014	HMDB15697	Bupranolol	Phenol ethers	Not Available
				HMDB15307	Cyclizine	Benzene and substituted derivatives	Diphenylmethanes
				HMDB30356	14,19-Didehydrocondyfolan	Strychnos alkaloids	Not Available
				HMDB15282	Desipramine	Benzazepines	Diphenylmethanes
7.70_251.1403m/z	0.529 (0.176)	-0.453 (1.206)	0.022	HMDB15443	Heptabarbital	Diazines	Pyrimidines and pyrimidine derivatives
				HMDB33462	4-Coumaroyl-2-hydroxyputrescine	Cinnamic acids and derivatives	Hydroxycinnamic acids and derivatives
				HMDB29876	Paucine	Phenols	Benzenediols
9.53_226.1808m/z	-0.483 (1.360)	0.414 (0.159)	0.022	HMDB38529	5,9:6,9-Diepoxy-4-megastigmene	Oxepanes	Not Available
				HMDB36821	3-Hydroxy-beta-ionone	Prenol lipids	Sesquiterpenoids
				HMDB38047	Carvyl propionate	Prenol lipids	Monoterpenoids
0.76_336.9201m/z	0.398 (0.125)	-0.341 (1.301)	0.022	HMDB04122	Selenocystine	Carboxylic acids and derivatives	Amino acids, peptides, and analogues
				HMDB03288	Selenocysteine	Carboxylic acids and derivatives	Amino acids, peptides, and analogues
14.78_175.1319m/z	-0.715 (0.874)	0.613 (0.643)	0.022	HMDB34040	2,4,6-Triethyl-1,3,5-trioxane	Trioxanes	Not Available
15.43_373.0907m/z	0.521 (0.103)	-0.447 (1.219)	0.022	HMDB29289	3-Feruloyl-1,5-quinolactone	Cinnamic acids and derivatives	Hydroxycinnamic acids and derivatives
				HMDB29290	4-Feruloyl-1,5-quinolactone	Cinnamic acids and derivatives	Hydroxycinnamic acids and derivatives
				HMDB33163	Pyrocoll	Pyrrolopyrazines	Not Available
11.22_274.0867m/z	0.546 (0.630)	-0.468 (1.057)	0.035	HMDB14883	Modafinil	Benzene and substituted derivatives	Diphenylmethanes
				HMDB03254	Muramic acid	Organooxygen compounds	Carbohydrates and carbohydrate conjugates
10.65_225.1269m/z	0.637 (0.595)	-0.546 (0.976)	0.035	HMDB31313	2-Pentyl-3-phenyl-2-propenal	Cinnamaldehydes	Not Available
				HMDB39356	Panaquinquecol 5	Epoxides	Not Available
				HMDB39274	Dictagymnin	Phenol ethers	Not Available
				HMDB30838	Feniculin	Phenol ethers	Not Available
15.23_312.1845m/z	0.351 (0.175)	-0.301 (1.321)	0.035	HMDB15104	Alosetron	Indoles and derivatives	N-alkylindoles
14.26_274.1503m/z	0.603 (0.832)	-0.517 (0.865)	0.035	HMDB29063	Threoninyl-Histidine	Carboxylic acids and derivatives	O-methylated flavonoids
				HMDB28895	Histidinyl-Threonine	Carboxylic acids and derivatives	Amino acids, peptides, and analogues
				HMDB11655	2-(3-Carboxy-3-aminopropyl)-L-histidine	Carboxylic acids and derivatives	Amino acids, peptides, and analogues
14.68_371.2136m/z	0.635 (0.955)	-0.545 (0.700)	0.035	HMDB06548	Ecgonine	Tropane alkaloids	Not Available
				HMDB06348	Pseudoecgonine	Tropane alkaloids	Not Available
*Note：The integrity of metabolites data was checked. These features (m/z values) with a constant or single value across samples were found and filtered. Then metabolite datasets were normalized by log transformation and auto scaling (mean-centered and divided by the standard deviation of each variable) of the m/z values.

## Sheet: TABLE S5
TABLE S5.Differential metabolite modules of serum compounds via WGCNA method between normal return and non-return sows.
Module	Retention time (RT)–m/z	HMDB	Putative compound	Chemical Taxonomy (Class)	Chemical Taxonomy (Sub Class)
32	0.88_632.2033m/z	HMDB00825	3'-Sialyllactose	Organooxygen compounds	Carbohydrates and carbohydrate conjugates
		HMDB06569	6'-Sialyllactose	Organooxygen compounds	Carbohydrates and carbohydrate conjugates
32	0.90_341.1082m/z	HMDB14719	Lactulose	Organooxygen compounds	Carbohydrates and carbohydrate conjugates
		HMDB02923	Isomaltose	Organooxygen compounds	Carbohydrates and carbohydrate conjugates
		HMDB00186	Alpha-Lactose	Organooxygen compounds	Carbohydrates and carbohydrate conjugates
		HMDB05826	Galactinol	Organooxygen compounds	Carbohydrates and carbohydrate conjugates
		HMDB29933	Mannobiose	Organooxygen compounds	Carbohydrates and carbohydrate conjugates
		HMDB00975	Trehalose	Organooxygen compounds	Carbohydrates and carbohydrate conjugates
		HMDB39876	Fagopyritol A1	Organooxygen compounds	Carbohydrates and carbohydrate conjugates
32	3.81_135.0453m/z	HMDB37724	Propyl 2-furoate	Furans	Furoic acid derivatives
		HMDB05784	Hydroxytyrosol	Phenols	Tyrosols and derivatives
		HMDB34158	2,6-Dimethoxyphenol	Phenols	Methoxyphenols
		HMDB32012	4-Hydroxy-3-methoxybenzenemethanol	Phenols	Methoxyphenols
		HMDB30570	Sylvopinol	Phenols	Methoxyphenols
		HMDB37728	2-Furanylmethyl propanoate	Heteroaromatic compounds	Not Available
		HMDB38176	alpha-Methyl-2-furanacrolein	Heteroaromatic compounds	Not Available
32	7.03_517.1290m/z	HMDB33706	Salviaflaside methyl ester	Organooxygen compounds	Carbohydrates and carbohydrate conjugates
		HMDB34733	Vaccinoside	Prenol lipids	Terpene glycosides
		HMDB38776	Medicarpin 3-O-(6'-malonylglucoside)	Isoflavonoids	Furanoisoflavonoids
32	13.10_531.4053m/z	HMDB02890	3-cis-Hydroxy-b,e-Caroten-3'-one	Prenol lipids	Tetraterpenoids
32	11.55_208.0194m/z	HMDB32936	4-Chloro-1H-indole-3-acetic acid	Indoles and derivatives	Indolyl carboxylic acids and derivatives
32	5.69_201.1497m/z	HMDB37163	1,2-Bis(1-ethoxyethoxy)propane	Ethers	Acetals
		HMDB32443	3-Hydroxynonyl acetate	Fatty Acyls	Fatty alcohol esters
32	12.00_159.0304m/z	HMDB31714	Methylthiomethyl 2-methylbutanethiolate	Fatty Acyls	Fatty acyl thioesters
19	0.84_377.0856m/z	HMDB14717	Carbenicillin	Carboxylic acids and derivatives	Organic acids and derivatives
19	0.84_379.0830m/z	HMDB33623	Zearalenone 4-sulfate	Macrolides and analogues	Amino acids, peptides, and analogues
19	12.15_311.2219m/z	HMDB04710	9,10,13-TriHOME	Fatty Acyls	Zearalenones
		HMDB30936	5,8,12-Trihydroxy-9-octadecenoic acid	Fatty Acyls	Fatty acids and conjugates
		HMDB38555	(9S,10E,12S,13S)-9,12,13-Trihydroxy-10-octadecenoic acid	Fatty Acyls	Fatty acids and conjugates
		HMDB04708	9,12,13-TriHOME	Fatty Acyls	Fatty acids and conjugates
		HMDB10201	12,13-DiHODE	Fatty Acyls	Fatty acids and conjugates
		HMDB03871	13-L-Hydroperoxylinoleic acid	Fatty Acyls	Lineolic acids and derivatives
19	11.80_325.3104m/z	HMDB02345	Heneicosanoic acid	Fatty Acyls	Lineolic acids and derivatives
		HMDB35671	6-Hydroxy-4-heneicosanone	Fatty Acyls	Fatty acids and conjugates
		HMDB31319	2,3,7,11,15-Pentamethylhexadecanoic acid	Prenol lipids	Fatty alcohols
		HMDB35670	4-Hydroxy-6-heneicosanone	Fatty Acyls	Diterpenoids
		HMDB35668	6-Hydroxy-8-heneicosanone	Fatty Acyls	Fatty alcohols
		HMDB02337	Homophytanic acid	Prenol lipids	Fatty alcohols
		HMDB35669	8-Hydroxy-6-heneicosanone	Fatty Acyls	Diterpenoids
19	5.26_199.1338m/z	HMDB37179	3-Nonanon-1-yl acetate	Fatty Acyls	Fatty alcohols
		HMDB32662	(S)-9-Hydroxy-10-undecenoic acid	Hydroxy acids and derivatives	Fatty alcohol esters
		HMDB36029	Clarycet	Oxanes	Medium-chain hydroxy acids and derivatives
19	4.21_375.1650m/z	HMDB31690	cis-3-Hexenyl b-primeveroside	Fatty Acyls	Fatty acyl glycosides
19	12.97_151.0024m/z	HMDB29649	2,4,6-Trihydroxybenzoic acid	Benzene and substituted derivatives	Benzoic acids and derivatives
		HMDB05807	Gallic acid	Benzene and substituted derivatives	Benzoic acids and derivatives
19	12.90_307.1570m/z	HMDB35724	15-Deacetylcalonectrin	Prenol lipids	Sesquiterpenoids
		HMDB30496	ACRL Toxin II	Fatty Acyls	Fatty alcohols
		HMDB36489	Dihydrocumambrin A	Prenol lipids	Terpene lactones
19	12.00_182.0449m/z	HMDB00017	4-Pyridoxic acid	Pyridines and derivatives	Pyridinecarboxylic acids and derivatives
19	4.61_229.0501m/z	HMDB29971	Coriandrone E	Benzopyrans	2-benzopyrans
		HMDB39141	Wyeronic acid	Fatty Acyls	Fatty acids and conjugates
19	14.86_211.0248m/z	HMDB39670	3,3'-Dithiobis[4,5-dihydro-2-methylfuran]	Dihydrofurans	Not Available
19	11.48_223.0983m/z	HMDB31344	1,2-Cyclohexanedione	Organooxygen compounds	Carbonyl compounds
		HMDB30703	Dhelwangin	Organooxygen compounds	Carbonyl compounds
		HMDB41008	1-Methyl-6-phenyl-1H-imidazo[4,5-b]pyridin-2-amine	Pyridines and derivatives	Phenylpyridines
42	9.19_395.2199m/z	HMDB59632	(9S,10S)-10-hydroxy-9-(phosphonooxy)octadecanoate	Fatty Acyls	Fatty acids and conjugates
42	9.56_477.1804m/z	HMDB40325	(7R*,8R*)-3-Methoxy-3',4,7,9,9'-pentahydroxy-8,4'-oxyneolignan 4-xyloside	Lignan glycosides	Not Available
42	9.64_417.1341m/z	HMDB35186	Artonin E	Flavonoids	Flavones
		HMDB30687	Cyclomorusin	Flavonoids	Pyranoflavonoids
42	6.65_455.3159m/z	HMDB35221	(3beta,17alpha,23S)-17,23-Epoxy-3,28,29-trihydroxy-27-norlanost-8-en-24-one	Prenol lipids	Triterpenoids
42	9.80_438.7489m/z	HMDB59570	trans-nonachlor	Vinyl halides	Vinyl chlorides
42	12.31_182.9962m/z	HMDB33075	Methyl 1-(methylsulfinyl)propyl disulfide	Sulfoxides	Not Available
45	3.94_341.0008m/z	HMDB03514	Alpha-D-Glucose 1,6-bisphosphate	Organooxygen compounds	Carbohydrates and carbohydrate conjugates
		HMDB06872	D-Tagatose 1,6-bisphosphate	Organooxygen compounds	Carbohydrates and carbohydrate conjugates
		HMDB06235	1D-Myo-inositol 3,4-bisphosphate	Organooxygen compounds	Carbohydrates and carbohydrate conjugates
		HMDB00968	1D-Myo-inositol 1,4-bisphosphate	Organooxygen compounds	Alcohols and polyols
		HMDB01047	D-Fructose 2,6-bisphosphate	Organooxygen compounds	Alcohols and polyols
		HMDB06234	1D-Myo-inositol 1,3-bisphosphate	Organooxygen compounds	Carbohydrates and carbohydrate conjugates
45	13.26_421.3465m/z	HMDB15203	Dihydrotachysterol	Steroids and steroid derivatives	Alcohols and polyols
		HMDB29316	(3beta,5alpha)-Ergosta-7,23-dien-3-ol	Prenol lipids	Vitamin D and derivatives
		HMDB01217	4a-Methylzymosterol	Steroids and steroid derivatives	Ergostane steroids
45	6.01_479.1391m/z	HMDB29238	Cyanidin 3-O-(6''-acetyl-arabinoside)	Flavonoids	Cholestane steroids
45	15.86_445.3195m/z	HMDB32521	Stearyl citrate	Carboxylic acids and derivatives	Flavonoid glycosides
		HMDB39225	2-Stearyl citrate	Carboxylic acids and derivatives	Tricarboxylic acids and derivatives
45	15.76_634.4589m/z	HMDB15680	Nonoxynol-9	Organooxygen compounds	Tricarboxylic acids and derivatives
45	4.15_249.0343m/z	HMDB12199	Chorismate	Carboxylic acids and derivatives	Ethers
45	8.01_170.0819m/z	HMDB33893	4,5-Dimethoxy-1,2-benzenedicarboxylic acid	Benzene and substituted derivatives	Dicarboxylic acids and derivatives
		HMDB12283	Prephenate	Keto acids and derivatives	Gamma-keto acids and derivatives
45	9.94_341.0866m/z	HMDB00095	Cytidine monophosphate	Pyrimidine nucleotides	Pyrimidine ribonucleotides
		HMDB11692	Cytidine 2'-phosphate	Organooxygen compounds	Carbohydrates and carbohydrate conjugates
		HMDB30821	Cichoriin	Coumarins and derivatives	Coumarin glycosides
		HMDB32234	2,5-Dimethyl-3-furanthiol acetate	Thioethers	Not Available
45	15.86_237.1418m/z	HMDB40032	2-Hexylbenzothiazole	Benzothiazoles	Not Available
45	15.45_208.1129m/z	HMDB38437	9-(Methylthio)nonanenitrile	Organonitrogen compounds	Organic cyanides
		HMDB32202	cis and trans-5-Ethyl-4-methyl-2-(2-methylpropyl)-thiazoline	Azolines	Thiazolines
		HMDB32201	cis- and trans-5-Ethyl-4-methyl-2-(2-butyl)-thiazoline	Azolines	Thiazolines
45	15.47_372.0966m/z	HMDB14559	Ampicillin	Organooxygen compounds	Beta lactams
		HMDB15428	Cefradine	Carboxylic acids and derivatives	Amino acids, peptides, and analogues
		HMDB40570	2-O-p-Coumaroylhydroxycitric acid	Cinnamic acids and derivatives	Hydroxycinnamic acids and derivatives
175	6.63_356.1788m/z	HMDB01272	Nicotine glucuronide	Organooxygen compounds	Carbohydrates and carbohydrate conjugates
175	4.51_307.1323m/z	HMDB12941	Estrone-2,3-quinone	Steroids and steroid derivatives	Estrane steroids
		HMDB12942	Estrone-3,4-quinone	Steroids and steroid derivatives	Oxosteroids
		HMDB38995	(S)-17-Hydroxy-9,11,13,15-octadecatetraynoic acid	Fatty Acyls	Fatty acids and conjugates
175	6.12_213.0446m/z	HMDB33061	1-(Methylsulfinyl)propyl propyl disulfide	Sulfoxides	Not Available
175	11.89_219.9836m/z	HMDB03966	Selenomethionine	Carboxylic acids and derivatives	Amino acids, peptides, and analogues
175	15.88_459.2560m/z	HMDB14775	Astemizole	Benzimidazoles	Not Available
		HMDB32798	(R)-1-O-[b-D-Apiofuranosyl-(1->2)-b-D-glucopyranoside]-1,3-octanediol	Fatty Acyls	Fatty alcohols
175	10.59_383.0754m/z	HMDB30774	(+)-12a-Hydroxypachyrrhizone	Isoflavonoids	Rotenoids
		HMDB03572	Rosmarinic acid	Cinnamic acids and derivatives	Hydroxycinnamic acids and derivatives
		HMDB40344	3,5,6-Trihydroxy-3',4',7-trimethoxyflavone	Flavonoids	Flavones
160	4.51_336.0790m/z	HMDB15510	Flunitrazepam	Benzodiazepines	1,4-benzodiazepines
160	3.41_277.0245m/z	HMDB14966	Fosfomycin	Organic phosphonic acids and derivatives	Organic phosphonic acids
160	14.43_400.2840m/z	HMDB34953	Apo-12'-violaxanthal	Prenol lipids	Diterpenoids
160	7.52_132.9588m/z	HMDB13592	1,3-Dichloropropene	Vinyl halides	Vinyl chlorides
160	7.32_225.1826m/z	HMDB37310	1,1-Dimethoxydecane	Organooxygen compounds	Ethers
		HMDB32153	Acetaldehyde diisoamyl acetal	Organooxygen compounds	Acetals
160	6.12_167.0547m/z	HMDB00539	Arabinonic acid	Organooxygen compounds	Carbohydrates and carbohydrate conjugates
		HMDB00867	Ribonic acid	Organooxygen compounds	Carbohydrates and carbohydrate conjugates
		HMDB34394	S-Propyl 1-propanesulfinothioate	Thiosulfinic acid esters	Not Available
87	4.89_509.1988m/z	HMDB15144	Ketoprofen	Benzene and substituted derivatives	Benzophenones
		HMDB29687	3,6-Dimethoxy-4-phenanthrenol	Phenanthrenes and derivatives	Phenanthrols
		HMDB35590	15-Acetoxyscirpene-3,4-diol 4-O-a-D-glucopyranoside	Prenol lipids	Sesquiterpenoids
87	15.73_339.1790m/z	HMDB13032	Omega-Carboxy-trinor-leukotriene B4	Fatty Acyls	Fatty acids and conjugates
		HMDB14570	Famciclovir	Imidazopyrimidines	Purines and purine derivatives
		HMDB29856	(S)-alpha-Terpinyl glucoside	Organooxygen compounds	Carbohydrates and carbohydrate conjugates
		HMDB29346	Neryl glucoside	Prenol lipids	Terpene glycosides
		HMDB00001	1-Methylhistidine	Carboxylic acids and derivatives	Amino acids, peptides, and analogues
87	14.57_351.1821m/z	HMDB14630	Pefloxacin	Quinolines and derivatives	Quinoline carboxylic acids
		HMDB34915	Calonectrin	Prenol lipids	Sesquiterpenoids
		HMDB34579	8-O-Methyloblongine	Isoquinolines and derivatives	Benzylisoquinolines
87	5.30_268.1180m/z	HMDB41857	citrinin	Benzopyrans	Not Available
		HMDB38926	Samin	Benzodioxoles	Not Available
87	15.73_210.0983m/z	HMDB03072	Quinic acid	Organooxygen compounds	Alcohols and polyols
87	4.12_240.1402m/z	HMDB33525	2,4-Undecadiene-8,10-diynoic acid 2,3-dehydropiperidide	Pyridines and derivatives	Hydropyridines
87	12.19_356.2748m/z	HMDB13025	6,9,12,15,18,21-Tetracosahexaenoic acid	Fatty Acyls	Fatty acids and conjugates
87	14.89_175.1072m/z	HMDB34365	L-Theanine	Carboxylic acids and derivatives	Amino acids, peptides, and analogues
		HMDB03357	N-Acetylornithine	Carboxylic acids and derivatives	Amino acids, peptides, and analogues
		HMDB28854	Glycyl-Valine	Carboxylic acids and derivatives	Amino acids, peptides, and analogues
		HMDB29127	Valyl-Glycine	Carboxylic acids and derivatives	Amino acids, peptides, and analogues
		HMDB00959	Tiglylglycine	Carboxylic acids and derivatives	Amino acids, peptides, and analogues
		HMDB00459	3-Methylcrotonylglycine	Carboxylic acids and derivatives	Amino acids, peptides, and analogues
		HMDB14755	Paramethadione	Azolidines	Oxazolidines
87	6.92_371.2201m/z	HMDB40641	[8]-Paradyl acetate	Phenol esters	Not Available
		HMDB06762	17a,21-Dihydroxypreg-nenolone	Steroids and steroid derivatives	Hydroxysteroids
		HMDB00353	3b,15b,17a-Trihydroxy-pregnenone	Fatty Acyls	Fatty acids and conjugates
		HMDB12848	7'-Carboxy-alpha-chromanol	Benzopyrans	1-benzopyrans
		HMDB29475	[10]-Gingerdione	Phenols	Methoxyphenols
		HMDB06757	11b,21-Dihydroxy-5b-pregnane-3,20-dione	Steroids and steroid derivatives	Hydroxysteroids
		HMDB06755	3a,21-Dihydroxy-5b-pregnane-11,20-dione	Steroids and steroid derivatives	Hydroxysteroids
		HMDB40954	9alpha-(3-Methyl-2E-pentenoyloxy)-4S-hydroxy-10(14)-oplopen-3-one	Prenol lipids	Sesquiterpenoids
		HMDB00382	3b,17a,21-Trihydroxypregnenone	Steroids and steroid derivatives	Hydroxysteroids
202	2.91_284.2002m/z	HMDB13972	N-Dealkylatedtolterodine	Benzene and substituted derivatives	Diphenylmethanes
		HMDB14647	Levallorphan	Morphinans	Not Available
		HMDB30146	(3xi,6E)-1,7-Diphenyl-6-hepten-3-ol	Diarylheptanoids	Linear diarylheptanoids
202	14.28_229.0549m/z	HMDB14901	Methimazole	Azolines	Imidazolines
202	14.97_338.1719m/z	HMDB15382	Mitiglinide	Phenylpropanoic acids	Not Available
		HMDB30185	(E)-Piperolein A	Benzodioxoles	Not Available
		HMDB38970	Formylfusarochromanone	Benzopyrans	1-benzopyrans
		HMDB14906	Olopatadine	Benzoxepines	Dibenzoxepines
202	15.78_427.2340m/z	HMDB36011	Cinnzeylanine	Prenol lipids	Diterpenoids
		HMDB14639	Darifenacin	Benzene and substituted derivatives	Diphenylmethanes
202	15.44_427.2413m/z	HMDB38152	Lucidone C	Steroids and steroid derivatives	Oxosteroids
		HMDB14639	Darifenacin	Benzene and substituted derivatives	Diphenylmethanes
134	5.78_267.1346m/z	HMDB29005	Phenylalanyl-Threonine	Carboxylic acids and derivatives	Amino acids, peptides, and analogues
		HMDB33598	N5-(4-Methoxybenzyl)glutamine	Carboxylic acids and derivatives	Amino acids, peptides, and analogues
		HMDB29068	Threoninyl-Phenylalanine	Carboxylic acids and derivatives	Amino acids, peptides, and analogues
134	6.50_214.0799m/z	HMDB29384	4-Hydroxycitrulline	Carboxylic acids and derivatives	Amino acids, peptides, and analogues
134	14.03_357.2812m/z	HMDB35055	11-Methyl-7-oxatetracyclo[6.3.1.01,6.04,11]dodecane	Prenol lipids	Monoterpenoids
		HMDB38194	Geijerone	Prenol lipids	Monoterpenoids
		HMDB31568	4-Methyl-1-phenyl-2-pentanol	Benzene and substituted derivatives	Not Available
		HMDB14956	Propofol	Benzene and substituted derivatives	Cumenes
		HMDB31731	3-Methyl-1-phenyl-3-pentanol	Benzene and substituted derivatives	Not Available
		HMDB32579	2,5-Diisopropylphenol	Prenol lipids	Monoterpenoids
		HMDB31194	Tricycloekasantal	Prenol lipids	Monoterpenoids
		HMDB38107	Quinceoxepine	Organooxygen compounds	Dialkyl ethers
		HMDB37272	2-Ethoxy-1-methyl-4-(1-methylethyl)benzene	Prenol lipids	Monoterpenoids
		HMDB36681	7-Isopropyl-5-methylbicyclo[2.2.2]oct-5-en-2-one	Organooxygen compounds	Carbonyl compounds
134	5.79_144.0323m/z	HMDB31233	Ethyl hydrogen sulfate	Organic sulfuric acids and derivatives	Sulfuric acid esters
		HMDB03903	2-Hydroxyethanesulfonate	Organic sulfonic acids and derivatives	Organosulfonic acids and derivatives
134	5.18_343.2589m/z	HMDB05015	Gabapentin	Carboxylic acids and derivatives	Amino acids, peptides, and analogues
		HMDB14750	Bisoprolol	Benzene and substituted derivatives	Benzylethers
		HMDB05049	10-Nitrolinoleic acid	Fatty Acyls	Lineolic acids and derivatives
		HMDB41248	N-[[3-Hydroxy-2-(2-pentenyl)cyclopentyl]acetyl]isoleucine	Carboxylic acids and derivatives	Amino acids, peptides, and analogues
		HMDB33503	Small bacteriocin	Carboxylic acids and derivatives	Amino acids, peptides, and analogues
		HMDB04025	Pregnanediol	Steroids and steroid derivatives	Pregnane steroids
		HMDB06013	7a,17-dimethyl-5b-Androstane-3a,17b-diol	Steroids and steroid derivatives	Androstane steroids
134	15.04_356.2890m/z	HMDB32033	2,4,12-Octadecatrienoic acid isobutylamide	Fatty Acyls	Fatty amides
134	14.68_371.2136m/z	HMDB06548	Ecgonine	Tropane alkaloids	Not Available
		HMDB06348	Pseudoecgonine	Tropane alkaloids	Not Available
59	3.74_249.1205m/z	HMDB14457	Pentobarbital	Diazines	Pyrimidines and pyrimidine derivatives
		HMDB15440	Amobarbital	Diazines	Pyrimidines and pyrimidine derivatives
59	4.65_349.1296m/z	HMDB38708	Citrusin C	Organooxygen compounds	Carbohydrates and carbohydrate conjugates
		HMDB34755	1-Methoxy-3-(4-hydroxyphenyl)-2E-propenal 4'-glucoside	Organooxygen compounds	Carbohydrates and carbohydrate conjugates
		HMDB34863	4-(4-Hydroxyphenyl)-2-butanone glucoside	Organooxygen compounds	Carbohydrates and carbohydrate conjugates
		HMDB14359	Torasemide	Pyridines and derivatives	Pyridinesulfonamides
59	14.03_469.3128m/z	HMDB35641	3-Hydroxysintaxanthin	Prenol lipids	Triterpenoids
59	4.71_384.2129m/z	HMDB29564	Bufotenine O-glucoside	Organooxygen compounds	Carbohydrates and carbohydrate conjugates
59	14.26_274.1503m/z	HMDB29063	Threoninyl-Histidine	Carboxylic acids and derivatives	Amino acids, peptides, and analogues
		HMDB11655	2-(3-Carboxy-3-aminopropyl)-L-histidine	Carboxylic acids and derivatives	Amino acids, peptides, and analogues
59	3.60_212.0584n	HMDB30483	Questiomycin A	Benzoxazines	Phenoxazines
59	10.65_276.0479m/z	HMDB39506	N-Salicyloylaspartic acid	Carboxylic acids and derivatives	Amino acids, peptides, and analogues
		HMDB01127	6-Phosphonoglucono-D-lactone	Organooxygen compounds	Carbohydrates and carbohydrate conjugates
		HMDB01376	2-Keto-3-deoxy-6-phosphogluconic acid	Keto acids and derivatives	Medium-chain keto acids and derivatives
59	9.21_241.0928m/z	HMDB02649	Erythrose	Organooxygen compounds	Carbohydrates and carbohydrate conjugates
		HMDB02601	A,b-Dihydroxyisobutyric acid	Hydroxy acids and derivatives	Beta hydroxy acids and derivatives
		HMDB02453	4-Deoxythreonic acid	Organooxygen compounds	Carbohydrates and carbohydrate conjugates
		HMDB00360	2,4-Dihydroxybutanoic acid	Hydroxy acids and derivatives	Short-chain hydroxy acids and derivatives
59	7.70_371.2156m/z	HMDB06548	Ecgonine	Tropane alkaloids	Not Available
		HMDB06348	Pseudoecgonine	Tropane alkaloids	Not Available
		HMDB00382	3b,17a,21-Trihydroxypregnenone	Steroids and steroid derivatives	Hydroxysteroids
		HMDB40954	9alpha-(3-Methyl-2E-pentenoyloxy)-4S-hydroxy-10(14)-oplopen-3-one	Prenol lipids	Sesquiterpenoids
		HMDB06755	3a,21-Dihydroxy-5b-pregnane-11,20-dione	Steroids and steroid derivatives	Hydroxysteroids
		HMDB06757	11b,21-Dihydroxy-5b-pregnane-3,20-dione	Steroids and steroid derivatives	Hydroxysteroids
59	6.27_206.0940m/z	HMDB38633	(-)-3-Cyanomethyl-3-hydroxy-1H-indol-2(3H)-one	Indoles and derivatives	Indolines
